# Supplementary material for: Organic Phase Change Materials for Thermal Energy Storage: Influence of Molecular Structure on Properties
Source: Molecules. 2021 Nov 2;26(21):6635. doi: 10.3390/molecules26216635 (PMC8588044; doi:10.3390/molecules26216635)
Supplement: Supplementary file 1 [file molecules-26-06635-s001.zip]

Archive with 1 entries (1 files):
- molecules-1432623-supplementary.pdf
